# Supplementary material for: Energy-Dependent Particle Size Distribution Models for Multi-Disc Mill
Source: Materials (Basel). 2022 Sep 1;15(17):6067. doi: 10.3390/ma15176067 (PMC9457795; doi:10.3390/ma15176067)
Supplement: Supplementary file 1 [file materials-15-06067-s001.zip]

Archive with 1 entries (1 files):
- Suplementary files.pdf
